# Supplementary material for: Prediabetes risk classification algorithm via carotid bodies and K-means clustering technique
Source: PeerJ Comput Sci. 2025 Jan 20;11:e2516. doi: 10.7717/peerj-cs.2516 (PMC11784710; doi:10.7717/peerj-cs.2516)
Supplement: Supplemental Information 2 [file peerj-cs-11-2516-s002.zip]

Archive with 3 entries (3 files):
- code_python_for_clusters/code_clusters_CBmeter.ipynb
- code_python_for_clusters/code_clusters_CBmeter.txt
- code_python_for_clusters/control_brutos_HR.csv
