# Supplementary material for: Prediabetes risk classification algorithm via carotid bodies and K-means clustering technique
Source: PeerJ Comput Sci. 2025 Jan 20;11:e2516. doi: 10.7717/peerj-cs.2516 (PMC11784710; doi:10.7717/peerj-cs.2516)
Supplement: Supplemental Information 2 [file peerj-cs-11-2516-s002.zip › code_python_for_clusters/code_clusters_CBmeter.txt]

##########################################
#
# K-MEAS ALGORITHM FOR CLUSTERING
# DEVELOPED IN PYTHON VIA GOOGLE COLAB
#
# DEVELOPED BY: Rafael Pinheiro
# 
# SUPPORT FOR THE PAPER: Prediabetes Risk Predictor Algorithm via Carotid Bodies and K-means Clustering Technique
#
# INSTRUCTIONS: This code reads a file with data to be clustered via the K-means technique.
# As input, a matrix must be inserted containing the measurement time in the first column
# and in the other columns the values recorded for each patient (HR, RR ou HRxRR). 
#
# EXAMPLE: An example was applied using HR data from 25 control patients. The matrix 
# control_brutos_HR.csv matrix was constructed from the Raw_data_CBmeter spreadsheet supplied as Supplemental Files.
# The control_brutos_HR.csv file was also supplied as Supplemental Files 
# to replicate the running of the algorithm.
#
# For the other clusters, use this code, replacing the file to be read
# and obtained as "base" 
#
#########################################


# IMPORTING LIBRARIES

!pip install plotly --upgrade # Latest version of the plotly library for generating dynamic graphs

# IMPORTS

import plotly.express as px
import plotly.graph_objects as go
import numpy as np
from sklearn.preprocessing import StandardScaler
from sklearn.cluster import KMeans


# READS THE DATA TO BE DEFINIED THE CLUSTER NUMBER. 
# IN THIS EXAMPLE ARE THE CONTROL PATIENTS WITH HR DATA.

import pandas as pd
base = pd.read_csv("control_brutos_HR.csv", delimiter=";")  


# CREATES AN ARRAY BY SELECTING THE ATTRIBUTES TO BE USED FROM THE PREVIOUSLY LOADED DATA.

pacient = base.iloc[:,[0,1,2,3,4,5,6,7,8,9,10,11,12,13,14,15,16,17,18,19,20,21,22,23,24,25]].values 


# STANDARDISES THE DATA SO THAT IT IS ON THE SAME SCALE.

scaler_pacient = StandardScaler() 
pacient = scaler_pacient.fit_transform(pacient)


# WCSS ALGORITHM TO IDENTIFY THE BEST NUMBER OF CLUSTERNS (K).
wcss = [] 
for i in range(1, 11):
  kmeans_pacient = KMeans(n_clusters = i, random_state = 0)
  kmeans_pacient.fit(pacient)
  wcss.append(kmeans_pacient.inertia_)

grafico = px.line(x = range(1,11), y = wcss) # Get Figure 1.
grafico.show() 


# READS AGAIN THE DATA TO BE CLUSTERED. 
# IN THIS EXAMPLE ARE THE CONTROL PATIENTS WITH HR DATA.

import pandas as pd
base = pd.read_csv("control_brutos_HR.csv", delimiter=";")  


# OBTAINS THE CLUSTERS FOR K=6 (VALUE CHOSEN FROM WCSS)
labels = np.zeros((75, 26), dtype=int) # Create an empty matrix to store the labels

for i in range(1, 26):
    paciente = base.iloc[:, [0, i]].values
    scaler_paciente = StandardScaler()
    paciente = scaler_paciente.fit_transform(paciente)
    kmeans_paciente = KMeans(n_clusters=6, random_state=0)
    labels[:, i] = kmeans_paciente.fit_predict(paciente)# Indicates which group each record belongs to.


# GET FIGURE 7.

results = np.column_stack((base, labels)) # Places the original data with their respective groups in the same matrix.


# SAVES A CVS FILE WITH THE CLUSTERING RESULT FOR ANALYSES.

np.savetxt('ctrl_HR_6KMEANS.csv', results, delimiter=';', fmt = '%i')
