# Supplementary material for: Prediabetes risk classification algorithm via carotid bodies and K-means clustering technique
Source: PeerJ Comput Sci. 2025 Jan 20;11:e2516. doi: 10.7717/peerj-cs.2516 (PMC11784710; doi:10.7717/peerj-cs.2516)
Supplement: Supplemental Information 2 [file peerj-cs-11-2516-s002.zip › code_python_for_clusters/control_brutos_HR.csv]

Time	1	2	3	4	5	6	7	8	9	10	11	12	13	14	15	16	17	18	19	20	21	22	23	24	25
1	64	81	77	58	65	71	60	82	81	68	68	75	77	73	77	71	66	55	69	71	69	60	83	72	68
2	58	75	72	57	61	68	63	80	74	70	67	74	79	72	77	74	63	56	69	71	75	59	84	69	69
3	62	82	71	57	63	73	61	83	75	71	69	74	81	72	78	75	66	56	69	72	71	61	84	74	67
4	64	84	77	58	61	71	61	83	80	69	69	73	82	73	76	76	67	55	67	69	68	61	85	82	68
5	61	80	73	57	59	74	59	85	81	71	68	73	78	74	75	73	67	56	70	70	69	61	83	75	68
6	67	79	76	58	64	73	63	85	79	69	70	75	78	72	74	75	67	56	68	75	73	63	83	78	66
7	63	85	79	58	62	71	69	82	79	73	70	74	80	73	76	76	69	54	68	73	75	60	82	77	70
8	64	83	77	58	60	75	64	83	81	69	71	73	77	73	75	74	68	57	68	71	72	60	79	75	70
9	66	84	78	59	60	72	62	86	78	71	73	72	79	72	80	78	68	59	66	70	74	62	78	78	72
10	66	86	74	57	60	71	62	84	76	75	69	73	81	74	78	73	69	59	67	69	74	63	78	75	66
11	62	74	85	62	66	71	66	82	75	67	70	76	74	69	76	70	68	57	68	66	69	60	77	79	67
12	58	78	71	57	61	75	62	83	75	65	76	73	74	68	78	73	68	58	65	66	75	63	81	72	69
13	61	83	72	57	61	74	64	83	76	66	80	72	81	70	76	72	69	54	66	70	70	58	78	70	68
14	63	82	77	56	64	68	61	83	74	67	74	72	81	73	78	74	67	56	67	70	74	60	81	71	69
15	70	79	75	57	67	75	64	88	78	69	76	74	77	71	75	73	67	57	68	70	71	67	84	70	67
16	67	82	75	57	61	75	60	86	78	69	71	73	79	73	75	74	68	56	69	71	76	63	85	70	69
17	66	84	78	56	59	74	59	86	78	72	68	73	80	75	76	75	67	56	67	68	71	61	88	69	68
18	66	80	75	59	65	77	58	82	79	66	70	74	77	72	75	74	67	57	68	70	75	61	83	68	68
19	67	83	79	59	64	76	61	87	75	69	69	73	72	74	75	76	66	55	67	70	73	61	83	68	69
20	65	82	76	55	62	77	59	84	75	68	70	74	74	73	74	75	64	57	68	71	72	60	83	70	69
30	69	89	84	57	62	78	69	88	76	63	85	73	78	73	76	74	70	60	72	75	72	68	81	75	72
31	71	87	83	60	62	76	65	91	77	66	85	75	75	72	75	73	70	58	70	80	72	68	77	72	70
32	70	90	80	56	58	76	66	87	82	64	81	72	75	73	75	73	70	59	69	80	69	69	79	76	70
33	69	91	78	55	65	75	67	87	80	62	85	72	84	73	75	76	68	58	70	79	75	70	81	71	70
34	71	90	78	55	62	78	65	90	81	64	74	72	82	75	76	76	68	64	70	79	75	70	79	68	71
35	71	92	86	57	60	78	68	90	80	67	82	70	79	76	78	78	66	61	69	77	74	71	79	70	74
36	73	93	82	56	65	76	67	92	79	65	83	70	78	73	77	76	67	61	70	80	71	70	79	70	76
37	68	93	80	56	60	75	65	90	79	69	82	71	80	75	76	78	67	61	72	78	72	71	78	70	72
38	74	95	84	57	73	76	66	91	78	63	81	70	77	76	74	77	71	59	72	79	72	67	76	67	75
39	72	95	84	58	61	75	68	89	77	63	80	69	82	76	74	78	68	60	70	78	72	67	78	68	75
40	73	93	87	56	68	75	67	86	78	64	81	71	77	73	76	76	66	60	72	79	75	67	78	70	71
41	72	91	83	56	67	76	67	86	80	71	82	71	79	76	74	75	68	63	74	78	75	65	79	66	74
42	71	93	87	57	62	79	67	86	81	70	77	71	82	74	74	76	64	63	69	78	78	65	77	68	72
43	71	96	85	60	65	75	66	89	77	68	78	69	85	75	76	78	68	59	73	79	77	66	74	71	73
44	73	91	88	59	63	78	68	90	75	66	75	69	87	75	76	75	66	60	70	78	76	66	77	71	73
45	73	94	86	56	67	76	69	87	78	69	79	68	87	76	75	75	63	60	71	77	79	66	76	69	74
46	79	92	83	57	68	75	74	88	81	68	79	69	80	76	76	78	65	58	72	81	73	67	80	73	72
47	74	92	86	58	61	74	70	86	81	67	77	70	81	76	74	78	63	58	70	79	74	65	77	70	73
48	74	93	89	57	63	76	73	86	80	68	74	67	80	75	77	76	64	62	69	79	74	67	75	68	74
49	73	95	88	58	69	75	68	87	78	66	78	70	83	77	77	78	68	60	72	80	74	65	78	67	78
50	72	93	83	62	64	73	65	84	79	68	75	70	82	77	77	78	66	59	71	81	72	67	79	70	80
51	76	91	84	56	67	79	66	84	80	67	75	68	82	75	77	75	73	59	70	80	77	70	82	72	78
52	73	92	89	56	67	77	66	86	79	68	76	70	83	78	76	77	68	60	70	84	77	68	78	70	78
53	72	92	87	61	68	79	74	88	79	70	77	66	87	77	76	80	68	59	71	85	78	69	79	68	76
54	76	92	84	60	68	75	67	88	77	71	73	69	83	79	74	78	68	62	66	85	76	67	82	70	74
55	75	93	83	58	61	73	66	81	79	65	74	68	84	78	75	77	68	65	70	84	77	72	85	70	75
56	70	91	89	58	63	76	77	79	80	67	73	70	85	78	78	77	65	60	68	83	76	67	79	75	78
57	76	95	86	59	67	72	67	76	80	69	74	68	84	80	79	78	64	60	66	87	75	68	82	71	76
58	73	94	88	59	66	75	66	79	81	72	79	69	85	77	79	79	71	58	70	87	75	70	81	75	77
59	79	95	93	58	63	73	66	88	80	72	77	70	82	80	74	78	67	59	69	84	77	70	84	71	78
60	76	92	86	58	66	76	72	86	80	65	80	67	82	79	76	77	66	60	68	84	78	73	83	79	78
61	72	90	86	62	65	81	70	84	78	65	78	66	82	77	77	76	66	63	65	88	76	69	86	75	77
62	73	89	89	58	66	75	70	79	81	72	77	67	87	79	77	78	71	64	69	88	79	68	84	73	78
63	77	88	86	60	69	76	73	80	77	68	76	66	87	76	77	79	68	61	67	85	75	68	82	79	78
64	77	90	86	60	62	75	78	89	82	71	81	67	87	78	76	79	69	59	64	83	75	65	84	80	78
65	77	90	89	60	65	77	77	91	79	65	75	70	84	77	79	78	68	62	66	87	80	64	82	80	77
66	78	92	91	58	66	75	76	91	81	72	79	70	84	79	78	76	68	67	65	87	73	66	86	78	76
67	78	92	89	59	68	70	74	89	77	73	76	67	83	81	80	77	65	64	67	87	77	64	92	80	77
68	76	90	89	61	65	73	76	79	79	65	69	69	84	81	81	78	63	61	70	87	77	65	89	78	76
69	74	92	89	61	66	73	74	86	81	65	71	70	89	78	80	77	65	62	68	89	80	65	89	76	78
70	77	90	83	61	67	73	74	81	78	65	76	71	85	79	81	76	70	60	64	90	77	62	79	75	77
71	71	89	89	61	71	74	70	85	77	64	75	66	88	80	80	76	69	62	66	89	73	63	69	77	76
72	78	95	88	63	71	76	72	85	82	69	78	69	85	80	78	75	67	61	64	88	76	78	77	77	78
73	82	90	91	61	65	76	77	82	75	68	76	69	89	79	81	74	69	68	64	92	76	66	77	73	78
74	75	90	93	62	63	71	74	79	78	67	72	69	93	78	81	75	67	64	64	92	75	66	79	74	77
75	78	92	91	61	67	74	69	85	80	69	80	69	91	79	78	80	70	63	64	88	78	59	85	77	76
76	77	91	92	62	68	77	68	85	79	65	76	73	85	81	81	83	69	68	69	88	78	60	89	71	78
77	73	88	85	62	67	74	69	85	78	71	78	69	90	80	80	82	72	65	72	89	77	59	88	78	77
78	72	90	90	61	64	77	74	85	79	69	82	71	91	79	77	79	68	63	69	91	79	60	85	72	77
79	79	89	90	63	68	76	68	88	81	68	76	70	83	80	81	80	68	63	67	87	79	63	90	74	76
80	73	92	88	62	73	82	72	82	80	68	81	71	87	80	79	78	71	59	71	88	79	59	87	71	76
81	71	88	93	63	69	83	68	81	79	73	79	70	86	80	79	81	71	65	67	90	79	61	84	71	77
82	76	88	89	67	67	81	70	89	78	71	81	70	87	79	80	82	74	61	69	90	78	60	91	72	77
83	78	88	91	62	63	79	70	87	83	73	83	71	89	80	78	79	72	61	66	91	79	61	81	74	77
84	77	93	91	63	63	77	73	85	77	74	77	73	92	81	80	79	71	63	66	89	79	61	86	73	77
