# Supplementary material for: Prediabetes risk classification algorithm via carotid bodies and K-means clustering technique
Source: PeerJ Comput Sci. 2025 Jan 20;11:e2516. doi: 10.7717/peerj-cs.2516 (PMC11784710; doi:10.7717/peerj-cs.2516)
Supplement: Supplemental Information 3 [file peerj-cs-11-2516-s003.zip › code_matlab_for_ADASYN/CBadasyn.m]

%%%%%%%%%%%%%%%%%%%%%%%%%%%%%%%%%%%%%%%%%%%%%%%%%%%%%%%%%%%%%%%%%%%
%CODE FOR DATA BALANCING USING THE ADASYN FUNCTION
%
%DEVELOPED BY: Rafael Pinheiro
%
%EXAMPLE: Take a .mat data matrix with HR data (HRADA) from patients
%with diabetes and control, where the data will be balanced according to the 
%ADA_Y labelling matrix. In HR_ADA_new we obtain the matrix of features
%matrix.
%%%%%%%%%%%%%%%%%%%%%%%%%%%%%%%%%%%%%%%%%%%%%%%%%%%%%%%%%%%%%%%%%%%%

adasyn_features                 = HRADA;
adasyn_labels                   = ADA_Y;
adasyn_beta                     = [];   %let ADASYN choose default
adasyn_kDensity                 = [];   %let ADASYN choose default
adasyn_kSMOTE                   = [];   %let ADASYN choose default
adasyn_featuresAreNormalized    = false;    %false lets ADASYN handle normalization
    
[adasyn_featuresSyn, adasyn_labelsSyn] = ADASYN(adasyn_features, adasyn_labels, adasyn_beta, adasyn_kDensity, adasyn_kSMOTE, adasyn_featuresAreNormalized);

HR_ADA_new=[RRADA;adasyn_featuresSyn];
